# Supplementary material for: Expression of Rate-Limiting Enzymes of Melatonin Synthesis in Several Extrapineal Organs During Pregnancy in Ewes
Source: Biomolecules. 2026 Jul 17;16(7):1047. doi: 10.3390/biom16071047 (PMC13406823; doi:10.3390/biom16071047)
Supplement: Supplementary file 1 [file biomolecules-16-01047-s001.zip]

Archive with 2 entries (2 files):
- Figure S1 Original Western Blot for 1-7.pdf
- Figure S2 Melt curve and amplification.pdf
